# Supplementary material for: Drug Induced Liver Injury: Perspective of the Adverse Drug Reaction Reports to the Portuguese Pharmacovigilance System from 2010 to 2019
Source: Healthcare (Basel). 2021 Nov 25;9(12):1630. doi: 10.3390/healthcare9121630 (PMC8702164; doi:10.3390/healthcare9121630)
Supplement: Supplementary file 1 [file healthcare-09-01630-s001.zip]

Archive with 4 entries (3 files):
- healthcare-1463327-supplementary/
- healthcare-1463327-supplementary/Supplementary List S1.pdf
- healthcare-1463327-supplementary/Supplementary List S2.pdf
- healthcare-1463327-supplementary/Supplementary Tables.pdf
